# Supplementary material for: Skeletal Muscle Radiation Attenuation at C3 Predicts Survival in Head and Neck Cancer
Source: Curr Oncol. 2025 Oct 21;32(10):587. doi: 10.3390/curroncol32100587 (PMC12562968; doi:10.3390/curroncol32100587)
Supplement: Supplementary file 1 [file curroncol-32-00587-s001.zip]

Archive with 1 entries (1 files):
- curroncol-3815134-supplementary.pdf
